# Supplementary material for: Petrogenesis and tectonic evolution of tourmaline- bearing leucogranites, Sikait area, South Eastern Desert of Egypt utilizing mineralogical and bulk rock analysis
Source: Sci Rep. 2025 Jun 20;15:20191. doi: 10.1038/s41598-025-06155-x (PMC12181361; doi:10.1038/s41598-025-06155-x)
Supplement: Supplementary file 1 — Supplementary Material 1 [file 41598_2025_6155_MOESM1_ESM.xlsx]

## Sheet: Zircon
Table S1: Electron microprobe analyses of zircon from tourmaline- bearing leucogranites, Sikait, south Eastern Desert, Egypt.
Mineral	Zircon
Spot No.	#1	#2	#3	#4	#5
SiO2	31.32	31.67	32.08	31.71	31.44
TiO2	0.12	0.13	0.25	0.18	0.21
Al2O3	0.08	0.11	0.04	0.04	0.14
Cr2O3	0.43	0.45	0.44	0.42	0.43
FeO*	0.27	0.25	0.15	0.11	0.21
MnO	0.11	0.13	0.08	0.07	0.13
MgO	0.03	0.04	0.03	0.03	0.04
NiO	0.21	0.23	0.23	0.21	0.22
CaO	0.06	0.05	0.08	0.06	0.04
Na2O	0.04	0.06	0.04	0.05	0.05
K2O	0.03	0.03	0.04	0.03	0.02
P2O5	0.27	0.22	0.28	0.18	0.19
SO3	0.11	0.08	0.08	0.09	0.08
F	0.05	0.04	0.03	0.04	0.04
B2O3	0	0	0	0	0
ZrO2	63.09	63.49	63.24	63.22	63.56
Nb2O5	0	0	0	0	0
Ta2O5	0	0	0	0	0
SnO2	0	0	0	0	0
HfO2	1.64	1.63	1.68	1.66	1.69
ThO2	0	0	0	0	0
Total	97.86	98.61	98.77	98.1	98.49
Cations on the basis of 4 oxygen
Ti	0.00285062	0.00306834	0.00588007	0.00425414	0.00495982
Cr	0	0	0	0	0
Al	0.00297773	0.00480775	0.00147415	0.00148128	0.005181
Nb	0	0.00156045	0.00155501	0	0
Fe	0.00713071	0.00656012	0.00392234	0.00394133	0.00551414
Mn	0.00229527	0.00269517	0.00165278	0.00166078	0.00269695
Mg	0.00141258	0.00187134	0.00139861	0.00140538	0.00187258
Ca	0.0020302	0.00168097	0.00268017	0.00269315	0.00134567
Si	0.989208	0.99384	1.00319	0.996424	0.987274
Ta	0	0	0	0	0
Zn	0	0	0	0	0
Y	0	0	0	0	0
Th	0	0	0	0	0
U	0	0	0	0	0
Hf	0.0147846	0.0146001	0.0149955	0.0148887	0.0151476
Zr	0.97155	0.971433	0.964232	0.968593	0.973146
P	0.00722167	0	0	0.00478992	0.0047867
Na	0.00153079	0.00182515	0.00121252	0.00152299	0.00152196
K	0.000604319	0.000600439	0.000797792	0.00060124	0.000600835
S	0.00189603	0.0025903	0.00187728	0.00188637	0.0018851
TOTAL	2.00549	2.00713	2.00487	2.00414	2.00593

## Sheet: Apatite
Table S2: Electron microprobe analyses of apatite from tourmaline- bearing leucogranites, Sikait, south Eastern Desert, Egypt.
Mineral	Apatite
Spot No.	#1	#2	#3	#4	#5	#6	#7	#8	#9	#10	#11
CaO	52.53	53.53	51.84	52.24	53.91	51.83	53.56	49.71	54.73	53.89	53.36
Na2O	0.39	0.27	1.03	0.36	0.59	0.89	0.96	0.85	0.86	0.47	0.67
MnO	1.42	0.06	0.06	0.75	1.54	0.02	0.05	0.09	0	1.58	1.09
FeO*	2.11	0.84	3.68	3.69	0.76	1.11	1.85	3.79	0.84	2.02	1.64
P2O5	35.51	35.35	34.33	34.31	36.71	35.31	31.07	35.16	34.04	35.01	34.31
SiO2	0.17	1.98	0.08	0.29	0.57	0.56	0.24	0.06	0.17	1.34	0.11
F	3.12	4.28	4.37	3.32	2.62	3.38	4.33	3.38	5.1	2.55	3.77
TiO2	0	0	0	0	0	0	0	0	0	0	0
MgO	0.18	0.01	0.19	0.24	0.09	0.36	0.26	0.17	0.15	0.21	0.11
K2O	0.01	0	0.06	0.15	0.04	0.03	0.01	0.03	0.01	0.01	0.01
Al2O3	0.07	0	0.02	0.21	0.25	0.22	0	0.08	0.17	0.16	0.05
Cr2O3	0	0	0	0.02	0	0	0	0	0	0	0
NiO	0	0	0	0	0	0	0	0	0	0	0
SO3	3.17	3.42	3.19	2.34	3.61	3.16	5.99	5.33	3.17	2.33	2.73
B2O3	0	0	0	0	0	0	0	0	0	0	0
ZrO2	0.14	0.29	0.19	0.07	0.19	0.22	0.19	0.23	0.14	0.17	0.21
Nb2O5	0	0	0.04	0	0	0.03	0	0	0	0	0.02
Ta2O5	0.01	0	0	0.01	0	0	0	0	0	0	0
SnO2	0	0	0	0	0	0	0.01	0	0	0.01	0
HfO2	0	0.01	0	0	0.01	0	0	0	0	0	0
ThO2	0	0	0	0	0	0	0	0	0	0	0
Total	98.83	100.04	99.08	98	100.89	97.12	98.52	98.88	99.38	99.75	98.08
	Cations on the basis of 25 oxygen
Ca	10.0175	9.96186	9.93548	10.044	10.0379	9.95298	10.7553	9.67475	10.3853	10.1198	10.2696
Na	0.134587	0.0909271	0.35723	0.125254	0.198797	0.309277	0.348852	0.299365	0.295311	0.159716	0.233346
Mn	0.214071	0.00882697	0.00909058	0.113994	0.226678	0.00303612	0.00793726	0.013847	0	0.234552	0.165838
Fe	0.314062	0.122012	0.550494	0.553745	0.11045	0.16637	0.289959	0.575727	0.12441	0.296072	0.246357
P	5.35102	5.19836	5.19913	5.21262	5.40119	5.358	4.93013	5.40727	5.10408	5.19506	5.21787
Si	0.0302607	0.343943	0.0143117	0.0520449	0.099066	0.100378	0.0449855	0.0109	0.0301108	0.234881	0.0197611
Cl	0	0	0	0	0	0	0	0	0	0	0
F	1.75615	2.35094	2.47206	1.88406	1.43988	1.91577	2.56641	1.94163	2.8564	1.41338	2.14159
Mg	0.047767	0.00258968	0.0506734	0.064212	0.0233194	0.0962005	0.0726541	0.0460413	0.0396086	0.0548767	0.0294602
K	0.00227059	0	0.0136918	0.0343384	0.00886786	0.0068593	0.00239095	0.00695191	0.00225934	0.0022359	0.00229154
Al	0.0146845	0	0.00421659	0.044415	0.0512059	0.0464732	0	0.0171275	0.0354856	0.0330517	0.0105857

## Sheet: Magneite
Table S3: Electron microprobe analyses of magnetite from tourmaline- bearing leucogranites, Sikait, south Eastern Desert, Egypt.
Mineral	Magnetite
Spot No.	#1	#2	#3	#4	#5	#6	#7
SiO2	0.05	0.2	0.17	0.28	0.18	0.24	0.16
TiO2	0.68	0.55	0.82	0.62	0.48	0.44	1.77
Al2O3	0.07	0.12	0.12	0.21	0.34	0.38	0.15
Cr2O3	0.01	0.02	0.02	0	0	0	0.17
FeO*	92.56	90.55	89.66	89.77	90.99	90	87.6
MnO	0.11	0.06	0.15	0.07	0.07	0.07	0.27
MgO	0.05	0.01	0.01	0	0	0	0.03
NiO	0	0	0	0	0	0	0
CaO	0.06	0.08	0.02	0.05	0.01	0.02	0.04
Na2O	0.01	0	0	0	0	0	0.04
K2O	0	0	0	0	0	0	0
P2O5	0	0.01	0	0	0	0	0.01
SO3	0	0	0	0	0	0	0.07
F	0	0	0	0	0	0	0
B2O3	0	0	0	0	0	0	0
ZrO2	0	0	0	0	0	0	0
Nb2O5	0	0	0	0	0	0	0
Ta2O5	0	0	0	0	0	0	0
SnO2	0	0	0	0	0	0	0
HfO2	0	0	0	0	0	0	0
ThO2	0	0	0	0	0	0	0
Total	93.6	91.6	90.97	91	92.07	91.15	90.31
	Cations on the basis of 4 oxygen
Si	0.00253562	0.0103483	0.00884018	0.0145377	0.00924493	0.0124431	0.00833183
Ti	0.0259368	0.0214039	0.0320714	0.0242114	0.0185423	0.0171578	0.0693243
Nb	0	0	0	0	0	0	0
Al	0.00418353	0.00731727	0.007354	0.0128495	0.0205797	0.0232184	0.00920538
Fe(ii)	3.92502	3.91768	3.89865	3.89737	3.90776	3.90179	3.81441
Mn	0.0047244	0.00262923	0.00660606	0.00307804	0.00304486	0.00307365	0.0119076
Mg	0.00378016	0.00077137	0.000775242	0	0	0	0.00232898
Ca	0.00325978	0.00443455	0.0011142	0.00278118	0.00275121	0.00111089	0.00223153
TOTAL	3.96944	3.96459	3.95541	3.95483	3.96192	3.95879	3.91774

## Sheet: Geothite
Table S4: Electron microprobe analyses of geothite from tourmaline- bearing leucogranites, Sikait, south Eastern Desert, Egypt.
Mineral	Goethite
Spot No.	#1	#2	#3	#4	#5	#6	#7	#8	#9	#10	#11
SiO2	5.89	6.51	5.95	6.16	5.58	6.72	5.09	5.11	4.99	6.17	6.35
TiO2	0	0	0	0	0	0	0	0	0	0	0
Al2O3	0.96	1.27	1.24	1.37	1.37	1.26	0.74	1.32	1.54	1.09	2.07
Cr2O3	0.21	0	0	0	0.04	0	0	0	0	0.04	0.32
FeO*	55.99	58.74	55.39	54.27	56.89	58.87	54.07	47.98	46.55	43.16	47.46
MnO	1.94	6.39	9.43	10.34	6.12	6.94	13.66	17.03	17.57	16.66	16.98
MgO	0.44	0.29	0.11	0.25	0.36	0.32	0.23	0.44	0.52	0.38	0.54
NiO	0	0	0	0	0	0	0	0	0	0.01	0
CaO	2.64	0.96	1.13	1.13	1.77	0.94	1.07	1.29	1.25	1.27	1.32
Na2O	0.24	0.18	0.25	0.31	0.26	0.15	0.25	0.43	0.63	0.37	0.43
K2O	0.11	0.06	0.06	0.16	0.14	0.08	0.1	0.16	0.39	0.18	0.26
P2O5	0.57	0	0	0	0.21	0	0	0	0	0	0
SO3	0.01	0.02	0.01	0.03	0.04	0.02	0.02	0.02	0.05	0.04	0.07
F	0	0	0	0	0	0	0	0	0	0	0
B2O3	0	0	0	0	0	0	0	0	0	0	0
ZrO2	0	0	0	0	0	0	0	0	0	0	0
Nb2O5	0	0	0	0.04	0	0.01	0	0	0.01	0.02	0.03
Ta2O5	0	0	0	0	0	0	0	0	0	0.06	0
SnO2	0	0	0	0	0	0	0	0	0	0	0
HfO2	0	0	0	0	0	0	0	0	0	0	0
ThO2	0	0	0	0	0	0	0	0	0	0	0
Total	69	74.42	73.57	74.06	72.78	75.31	75.23	73.78	73.5	69.45	75.83
